# Supplementary material for: Secondary Metabolite Profiling, Antioxidant, Antidiabetic and Neuroprotective Activity of Cestrum nocturnum (Night Scented-Jasmine): Use of In Vitro and In Silico Approach in Determining the Potential Bioactive Compound
Source: Plants (Basel). 2023 Mar 7;12(6):1206. doi: 10.3390/plants12061206 (PMC10051713; doi:10.3390/plants12061206)
Supplement: Supplementary file 1 [file plants-12-01206-s001.zip]

Archive with 1 entries (1 files):
- plants-2171766-supplementary.pdf
